# Supplementary material for: Combining Raman Spectroscopy, DFT Calculations, and Atomic Force Microscopy in the Study of Clinker Materials
Source: Materials (Basel). 2021 Jun 30;14(13):3648. doi: 10.3390/ma14133648 (PMC8269705; doi:10.3390/ma14133648)
Supplement: Supplementary file 1 [file materials-14-03648-s001.zip]

Archive with 1 entries (1 files):
- materials-1249732-supplementary.pdf
